# Supplementary material for: Evaluation of Nutritional Substances and Investigation of Antioxidant and Antimicrobial Potentials of Boerhavia diffusa with in Silico Molecular Docking
Source: Molecules. 2022 Feb 14;27(4):1280. doi: 10.3390/molecules27041280 (PMC8880713; doi:10.3390/molecules27041280)
Supplement: Supplementary file 1 [file molecules-27-01280-s001.zip]

Archive with 1 entries (1 files):
- molecules-1546310-supplementary.pdf
